# Supplementary material for: Clinical Outcomes of Poly(ADP–Ribose) Polymerase Inhibitors as Maintenance Therapy in Patients with Ovarian Cancer in the Southeastern Region of Korea
Source: Curr Oncol. 2024 Oct 28;31(11):6711–22. doi: 10.3390/curroncol31110495 (PMC11593207; doi:10.3390/curroncol31110495)
Supplement: Supplementary file 1 [file curroncol-31-00495-s001.zip]

Archive with 1 entries (1 files):
- curroncol-3246581-supplementary.pdf
